# Supplementary material for: Rapid Simultaneous Quantification of 1-Formyl-2,2-Dimethylhydrazine and Dimethylurea Isomers in Environmental Samples by Supercritical Fluid Chromatography–Tandem Mass Spectrometry
Source: Molecules. 2022 Aug 7;27(15):5025. doi: 10.3390/molecules27155025 (PMC9370278; doi:10.3390/molecules27155025)
Supplement: Supplementary file 1 [file molecules-27-05025-s001.zip]

Archive with 1 entries (1 files):
- molecules-1856589-supplementary.pdf
